# Supplementary material for: Detecting KPC-2 and NDM-1 Coexpression in Klebsiella pneumoniae Complex from Human and Animal Hosts in South America
Source: Microbiol Spectr. 2022 Aug 18;10(5):e01159-22. doi: 10.1128/spectrum.01159-22 (PMC9604071; doi:10.1128/spectrum.01159-22)
Supplement: Supplemental file 1 — Supplemental material. Download spectrum.01159-22-s0001.xlsx, XLSX file, 0.01 MB [file spectrum.01159-22-s0001.xlsx]

## Sheet: Table S1
	Strain	CARBA5						Genxpert
		KPC	NDM	OXA	VIM	IMP		KPC	NDM	OXA	VIM	IMP
	K. pneumoniae Kp9417	+	+	-	-	-		+	+	-	-	-
	K. pneumoniae Kp9270	+	+	-	-	-		+	+	-	-	-
	K. quasipneumoniae 795b	+	+	-	-	-		+	+	-	-	-
	K. quasipneumoniae 868	+	+	-	-	-		ND	ND	ND	ND	ND
	K. quasipneumoniae 883b	+	+	-	-	-		ND	ND	ND	ND	ND
	K. quasipneumoniae FAI130	+	+	-	-	-		ND	ND	ND	ND	ND
	K. quasipneumoniae FAI131	+	+	-	-	-		+	+	-	-	-
	K. variicola L221385	+	+	-	-	-		ND	ND	ND	ND	ND
	K. pneumoniae 14A	+	+	-	-	-		+	+	-	-	-
	K. pneumoniae 435AR	+	+	-	-	-		ND	ND	ND	ND	ND
	K. pneumoniae 338AR	+	+	-	-	-		ND	ND	ND	ND	ND
	K. pneumoniae MV931658	+	-	-	-	-		ND	ND	ND	ND	ND
	K. pneumoniae MV940851	-	-	-	-	-		ND	ND	ND	ND	ND
	K. pneumoniae330	+	-	-	-	-		ND	ND	ND	ND	ND
	K. pneumoniae 331	-	-	-	-	-		ND	ND	ND	ND	ND
	K. pneumoniae IBL2.4	+	-	-	-	-		ND	ND	ND	ND	ND
	C. freundii PG4	-	+	-	-	-		ND	ND	ND	ND	ND
	K. pneumoniae Kp183	-	+	-	-	-		ND	ND	ND	ND	ND
	E. coli 2ECMBL	-	+	-	-	-		ND	ND	ND	ND	ND
	K. pneumoniae PRETA	-	-	-	-	-		ND	ND	ND	ND	ND
	E. coli Em1cro	-	-	-	-	-		ND	ND	ND	ND	ND
	ND: Not determined
