# Supplementary material for: Detecting KPC-2 and NDM-1 Coexpression in Klebsiella pneumoniae Complex from Human and Animal Hosts in South America
Source: Microbiol Spectr. 2022 Aug 18;10(5):e01159-22. doi: 10.1128/spectrum.01159-22 (PMC9604071; doi:10.1128/spectrum.01159-22)
Supplement: Supplemental file 2 — Supplemental material. Download spectrum.01159-22-s0002.xlsx, XLSX file, 0.02 MB [file spectrum.01159-22-s0002.xlsx]

## Sheet: Table S2
Strain	Inhibition Zone (mm)																																	Double-disk test control
	ATM															CZA(14)									CZA(50)									AVI 4			AVI 20
	-i		+AVI(4)		increase	+AVI(20)		increase	+CZA(4)		increase	+CZA(20)		increase		-i		+DPA		increase	+EDTA		increase		-i		+DPA		increase	+EDTA		increase		ATM	ADP		ATM	ADP
K. pneumoniae Kp9417	10.5	±1	21.6667	±3	11.1667	26.1667	±3	15.6667	25.1667	±2	14.6667	26.6667	±1	16.1667		0	±0	19	±2	19	15.3333	±3	15.3333		11.1	±1	19.1667	±2	8.06667	17.5	±3	6.4		+	-		+	-
K. pneumoniae Kp9270	0	±1	22.8333	±3	22.8333	25.5	±3	25.5	22.5	±3	22.5	24.3333	±2	24.3333		0	±0	19.5	±1	19.5	16.5	±2	16.5		10.5	±1	19.5	±1	9	18.8333	±1	8.33333		+	-		+	-
K. quasipneumoniae 795b	12.1667	±1	25	±2	12.8333	29.1667	±1	17	26.6667	±2	14.5	27.5	±2	15.3333		0	±0	16.3333	±1	16.3333	11.5	±1	11.5		11.6667	±2	16.3333	±1	4.66667	14.5	±1	2.83333		+	-		+	-
K. quasipneumoniae 868	10.5	±1	23.8333	±1	13.3333	26.8333	±2	16.3333	24.3333	±2	13.8333	25.8333	±1	15.3333		0	±0	18.8333	±2	18.8333	18.1667	±3	18.1667		10.8333	±1	20.1667	±2	9.33333	26.1667	±3	15.3333		+	-		+	-
K. quasipneumoniae 883b	13.3333	±1	25.5	±1	12.1667	27.6667	±1	14.3333	26.3333	±2	13	28.3333	±2	15		0	±0	18.6667	±2	18.6667	14	±2	14		12.6667	±2	20.1667	±2	7.5	17.1667	±2	4.5		+	-		+	-
K. quasipneumoniae FAI130	13	±2	22.8333	±3	9.83333	25.3333	±3	12.3333	23.5	±2	10.5	24.8333	±2	11.8333		0	±0	16.8333	±1	16.8333	11.8333	±1	11.8333		12.8333	±1	17.6667	±1	4.83333	15.3333	±1	2.5		+	-		+	-
K. quasipneumoniae FAI131	11.5	±2	21.6667	±2	10.1667	23.1667	±3	11.6667	22.5	±2	11	22.8333	±3	11.3333		0	±0	16.1667	±1	16.1667	11.6667	±1	11.6667		12	±2	16.6667	±2	4.66667	12.8333	±2	0.833333		+	-		+	-
K. variicola L221385	11	±2	26	±2	15	27	±3	16	26	±2	15	27	±3	16		0	±0	24	±1	24	20	±1	20		11	±0	25	±2	14	22	±2	11		+	-		+	-
K. pneumoniae 14A	19.5	±3	30	±0	10.5	34.3333	±2	14.8333	32.5	±2	13	32.1667	±1	12.6667		0	±0	23.3333	±2	23.3333	20.1667	±1	20.1667		12	±1	24.8333	±1	12.8333	23.3333	±1	11.3333		+	-		+	-
K. pneumoniae 435AR	0	±0	22.8333	±1	22.8333	26.6667	±1	26.6667	23.1667	±1	23.1667	21.6667	±2	21.6667		0	±0	19.1667	±0	19.1667	13.8333	±1	13.8333		13.6667	±1	19.3333	±1	5.66667	13.8333	±1	0.166667		+	-		+	-
K. pneumoniae 338AR	0	±1	25	±2	25	28	±3	28	27	±3	27	28	±1	28		0	±0	23	±1	23	20	±1	20		16	±1	24	±2	8	22	±1	6		-	-		+	-
K. pneumoniae MV931658	0	±0	16.3333	1	16.3333	19.6667	±1	19.6667	16.3333	±1	16.3333	19.3333	±1	19.3333		13	±0	14.3333	±1	1.33333	12.3333	±1	-0.666667		17.3333	±1	17	±0	-0.333333	16	±0	-1.33333		ND	ND		ND	ND
K. pneumoniae MV940851	17	±0	19	±2	2	21	±1	4	19.3333	±2	2.33333	20.6667	±1	3.66667		0	±0	10	±0	10	11	±2	11		11	±0	15.3333	±2	4.33333	12.3333	±2	1.33333		ND	ND		ND	ND
K. pneumoniae330	0	±0	20.6667	±1	20.6667	24.6667	±1	24.6667	22.6667	±1	22.6667	25.3333	±1	25.3333		11	±0	18	±0	7	10	±0	-1		16	±1	19.6667	±1	3.66667	16.3333	±1	0.333333		ND	ND		ND	ND
K. pneumoniae 331	0	±0	20	±1	20	23.6667	±1	23.6667	21.6667	±1	21.6667	24	±1	24		11.3333	±1	16.3333	±1	5	11	±0	-0.333333		17	±1	16.3333	±1	-0.666667	15.6667	±1	-1.33333		ND	ND		ND	ND
K. pneumoniae IBL2.4	0	±0	24	±0	24	27.6667	±1	27.6667	24.6667	±1	24.6667	28	±2	28		19.6667	±1	21.3333	±1	1.66667	20	±1	0.333333		25.6667	±1	24	±0	-1.66667	23	±1	-2.66667		ND	ND		ND	ND
C. freundii PG4	29	±1	29.6667	±1	0.666667	30	±0	1	30	±0	1	30	±0	1		0	±0	19.3333	±1	19.3333	16.6667	±1	16.6667		10	±0	20.3333	±1	10.3333	19.6667	±1	9.66667		ND	ND		ND	ND
K. pneumoniae Kp183	10.3333	±1	22.6667	±3	12.3333	26.6667	±2	16.3333	23.6667	±1	13.3333	25.3333	±2	15		0	±0	17	±0	17	12	±2	12		0	±0	16.6667	±1	16.6667	15.3333	±1	15.3333		ND	ND		ND	ND
E. coli 2ECMBL	12.6667	±1	22	±1	9.33333	26	±1	13.3333	24	±0	11.3333	26.6667	±2	14		0	±0	19.6667	±1	19.6667	17.3333	±1	17.3333		14.3333	±2	22.6667	±1	8.33333	17.3333	±1	3		ND	ND		ND	ND
K. pneumoniae PRETA	15.3333	±1	28	±1	12.6667	30.3333	±1	15	29.6667	±1	14.3333	30.3333	±1	15		24.3333	±1	23.6667	±1	-0.666667	23.6667	±1	-0.666667		25.3333	±1	25.3333	±1	0	25	±0	-0.333333		ND	ND		ND	ND
E. coli Em1cro	19.3333	±1	25	±1	5.66667	28	±1	8.66667	26	±2	6.66667	29	±1	9.66667		23.3333	±1	21.3333	±1	-2	22.6667	±1	-0.666667		26	±1	25	0±	-1	25.3333	±1	-0.666667		ND	ND		ND	ND
ND: Not determined, -i: whitout inhibitor
