# Supplementary material for: Detecting KPC-2 and NDM-1 Coexpression in Klebsiella pneumoniae Complex from Human and Animal Hosts in South America
Source: Microbiol Spectr. 2022 Aug 18;10(5):e01159-22. doi: 10.1128/spectrum.01159-22 (PMC9604071; doi:10.1128/spectrum.01159-22)
Supplement: Supplemental file 3 — Supplemental material. Download spectrum.01159-22-s0003.xlsx, XLSX file, 0.01 MB [file spectrum.01159-22-s0003.xlsx]

## Sheet: Table S3
	Strain	MIC µg/ml
		AZT	AZT + AVI a	AZT + CAZ	CAZ	CAZ + EDTA c	CAZ-ADP b	CAZ+AVI a	CAZ+AVI a+ ADP	CAZ+AVI+ EDTA a,c
	K. pneumoniae Kp9417	>256	0.25	>256	>256	32	64	>256	0.5	0.25
	K. pneumoniae Kp9270	>256	0.25	>256	>256	32	128	>256	0.25	0.25
	K. quasipneumoniae 795b	>256	0.25	128	>256	4	2	>256	0.25	0.125
	K. quasipneumoniae 868	>256	0.25	256	>256	4	64	>256	0.25	0.25
	K. quasipneumoniae 883b	>256	0.25	64	>256	32	>256	256	0.125	1
	K. quasipneumoniae FAI130	>256	0.25	256	>256	32	>256	>256	0.25	0.25
	K. quasipneumoniae FAI131	>256	0.25	>256	>256	32	128	>256	0.25	0.25
	K. variicola L221385	>256	0.25	>256	>256	32	2	>256	0.25	0.25
	K. pneumoniae 14A	8	0.25	32	>256	4	8	>256	0.5	0.25
	K. pneumoniae 435AR	>256	2	>256	>256	64	64	>256	0.5	0.5
	K. pneumoniae 338AR	>256	0.25	>256	>256	64	>256	>256	0.25	0.125
	K. pneumoniae MV931658	>256	0.25	>256	>256	>256	>256	8	0.5	1
	K. pneumoniae MV940851	16	0.25	16	>256	128	32	>256	64	16
	K. pneumoniae330	>256	0.25	>256	>256	64	128	64	0.5	4
	K. pneumoniae 331	>256	0.25	>256	256	16	64	64	8	0.125
	K. pneumoniae IBL2.4	>256	0.25	>256	128	32	4	2	0.25	0.25
	C. freundii PG4	4	0.25	2	>256	8	4	>256	<0,5	<0,5
	K. pneumoniae Kp183	128	0.25	>256	>256	16	128	>256	<0,5	<0,5
	E. coli 2ECMBL	128	1	128	>256	16	64	>256	<0,5	<0,5
	K. pneumoniae PRETA	64	0.25	1	32	8	128	<0,5	<0,5	<0,5
	E. coli Em1cro	8	0.25	1	32	4	16	<0,5	<0,5	<0,5
	MICs were determined by microdilution broth method according to CLSI and EUCAST guidelines (18, 19). MIC reduction was evaluated in the presence of Inhibitors avibactam 4 µg/ml a, dipicolinic acid 500 µg/ml b and EDTA 320 µg/ml c and the values represent the results of reproducible replicates, performed three times on 3 distinct occasions.
